# Supplementary material for: Chemical Composition of Cuticle and Barrier Properties to Transpiration in the Fruit of Clausena lansium (Lour.) Skeels
Source: Front Plant Sci. 2022 May 12;13:840061. doi: 10.3389/fpls.2022.840061 (PMC9150773; doi:10.3389/fpls.2022.840061)
Supplement: Supplementary file 1 [file Table_1.XLSX]

## Sheet: Cuticular waxes
	Cuticular wax compositons,μg cm-2, n=5
		Jixin									Tianpi
		green			turning			yellow			green			turning			yellow
		Mean	SD		Mean	SD		Mean	SD		Mean	SD		Mean	SD		Mean	SD
	Fatty acids
	20	0.0435621	0.0151323		0.0551078	0.0212345		0.0235785	0.0110427		0.0349251	0.00707105		0.0347531	0.00777387		0.0562245	0.0108168
	22	0.0308023	0.00971409		0.0388345	0.0148081		0.0141192	0.00199065		0.0324926	0.00519876		0.0321103	0.00790573		0.0417115	0.00603873
	23	0.020991	0.00530141		0.0316633	0.0239075		0.0153568	0.00520731		0.0127338	0.00476786		0.0241957	0.00169712		0.0386127	0.0122805
	24	0.0267497	0.0132694		0.020592	0.00599631		0.0205296	0.00863919		0.0195051	0.000353222		0.0263151	0.00389786		0.0576437	0.014176
	25	0.0443001	0.0106888		0.0659194	0.0248073		0.0107617	0.00789485		0.0385792	0.00259895		0.0431226	0.0214883		0.0426236	0.0127244
	26	0.0115847	0.0023064		0.00387133	0		0.00505435	0.00183319		0	0		0.0142861	0.00251976		0.0149617	0.00929492
	28	0.00938561	0.000938295		0.0214393	0.0103389		0.0258839	0.00834078		0.0118268	0		0.0148666	0.0134072		0.110469	0.0281709
	30	0.0134617	0.00488918		0.0637162	0.0279833		0.0936927	0.036014		0.0436373	0.0194121		0.0312	0.0102434		0.106798	0.0226596
	Aldehydes
	30	0.0235965	0.0094223		0.036659	0.0209682		0.00483732	0.00100227		0.0453816	0.0120885		0.121675	0.0593547		0.0295109	0.00700067
	n-Alkanes
	21	0.0319904	0.00822345		0.0457207	0.0135671		0.0193283	0.0049468		0.0350044	0.00669907		0.0414411	0.00341091		0.0420754	0.0212516
	23	0.0566537	0.015246		0.0673914	0.0210198		0.0679205	0.0179305		0.0480512	0.00303777		0.0482692	0.00822503		0.130216	0.0291275
	25	0.239924	0.0652052		0.315378	0.132408		0.189681	0.0479372		0.199707	0.0172537		0.1878	0.0372641		0.302933	0.060233
	26	0.0657303	0.0253408		0.0979143	0.0342689		0.0597002	0.00704065		0.0639085	0.0118741		0.056028	0.00962193		0.0821278	0.0120771
	27	0.0687731	0.0118303		0.133026	0.0590551		0.0784113	0.0058662		0.0721917	0.0187427		0.076111	0.0143804		0.125767	0.0230365
	28	0.0757015	0.0268265		0.172186	0.0642021		0.0982962	0.0127115		0.0644018	0.0139107		0.0954476	0.0285124		0.16257	0.0409101
	29	0.372019	0.270309		1.2714	0.108842		1.3654	0.0931658		0.439234	0.0606863		1.44934	0.639809		2.59043	0.714005
	30	0.115523	0.0436526		0.299522	0.0532338		0.324863	0.0303742		0.126512	0.0321698		0.309451	0.17102		0.624589	0.229472
	31	0.428963	0.240796		1.03593	0.0338071		1.17141	0.211449		0.45975	0.103824		1.41635	0.562538		2.33327	0.735501
	32	0.059402	0.016551		0.097293	0.0229327		0.0700631	0.00478699		0.0508523	0.00125115		0.113599	0.0323185		0.137784	0.115245
	33	0.0289515	0.0134927		0.0362125	0		0.0812442			0.0230446	0.0277892		0.0364156	0.0397332		0.112144	0.0325745
	Primary alcohols
	24	0.0159697	0.00490413		0.0625183	0.0420762		0.0162342	0.00599405		0	0		0.0165505	0.00170357		0.0242995	0.00912557
	26	0.0301463	0.00174707		0.027374	0.00703437		0.016332	0.00323855		0.00780506	0.00607772		0.0301785	0.0168086		0.0320348	0.0162695
	28	0.0139785			0.0336209	0.00753698		0.0225446	0		0.0184428	0.00442655		0.0210421	0.00569249		0.0475851	0.0276611
	29	0.0126498	0.00558671		0.0497087	0.0181782		0.0180469	0.00945168		0.0260678	0.010906		0.0569643	0.0422313		0.26421	0.0278858
	30	0.0494342	0.0310706		0.168979	0.0664502		0.152066	0.016853		0.0555886	0.0650542		0.106276	0.156341		0.619722	0.180186
	31	0.0516781	0.0545355		0.0323999	0.0176165		0.0359413	0.0108981		0.0316683	0.0133249		0.0819286	0.0680087		0.0872027	0.0105347
	32	0.0477882	0.00966694		0.032518	0.0190389		0.0366589	0.0128633		0.0239929	0.00275025		0.0241629	0.0148151		0.0500737	0.0190932
	Sterols
	camposterol	0.0229167	0.0138645		0.0644113	0.0184486		0.034649	0.00848321		0.0196318	0		0.0310955	0.0264133		0.0805791	0.020336
	stigmasterol	0.038471	0.0341551		0.0147369	0.000552938		0.0138164	0.00766221		0.040102	0.0209092		0.0894595	0.0709067		0.190408	0.116551
	beta-sitosterol	0.0219979	0.00622414		0.0766938	0.00722805		0.0479939	0.00228107		0.0120777	0.00993147		0.153514	#DIV/0!		0.417701	0.0834871
	Triterpenoids
	taraxerol	0.0437821	0.0522517		0.00836506	0.00458515		0.0196452	0.0147989		0.011138	0.00743995		0.0382853	0.0269049		0.0715719	0.0949422
	delta-amyrin	0.0155931	0.00997662		0.0661911	0.0492011		0.0592116	0.010871		0.0195606	0.00452556		0.0343903	0.0420687		0.0292833	0.0204623
	beta-amyrin	0.0177664	0.0103257		0.0345603	0.0210777		0.0343545	0.0208511		0.026996	0.0129358		0.0773799	0.067862		0.154386	0.0685431
	alpha-amyrin	0.033598	0.0386295		0.02443	0.0168685		0.038389	0.0084		0.102255	0.0779375		0.211097	0.139018		0.152025	0.0590929
	lupeol	0.0514762	0.00465729		0.0561913	0.0115936		0.0791016	0.0436534		0.0230583	0.0142078		0.085079	0.0631423		0.314857	0.118211
	uvaol	2.4247	0.465692		4.11423	0.875502		3.4081	0.135433		3.82599	0.57617		3.27846	0.341568		3.92507	0.349905
	Phenolics
	alpha-tocopherol	0.0177044	0.0091748		0.0190261	0.0100489		0.01026	0.00521992		0	0		0.0191075	0.00974595		0.0694216	0.0120828
	Unidentified	0.47514	0.663264		0.84174	0.200676		0.585913	0.161727		0.40132	0.0681685		0.778872	0.0610199		1.22884	0.363219

## Sheet: Cutin monomers
	Cutin monomer compositons,μg cm-2, n=5
		Jixin									Tianpi
		green			turning			yellow			green			turning			yellow
		Mean	SD		Mean	SD		Mean	SD		Mean	SD		Mean	SD		Mean	SD
	Fatty acids
	16	0.344019	0.0705417		1.23757	0.327161		1.00045	0.285091		0.481456	0.0293366		0.774559	0.307442		1.36716	0.213979
	18:1	0.027904	0.0225444		0.0549923	0.0154353		0.111249	0.0993447		0.0152574	0.00245025		0.0364639	0.0141538		0.12501	0.11293
	18	0.12911	0.0313776		0.395651	0.119563		0.738519	0.719293		0.182374	0.0994397		0.563909	0.437914		0.290138	0.0906325
	20:1	0.043568	0.012755		0.08821	0.0356189		0.0783148	0.0522602		0.0264986	0.0234295		0.0456465	0.0233617		0.281806	0.197707
	20	0.0200264	0.015524		0.0729672	0.00351382		0.0857301	0.0179877		0.0688125	0.00805401		0.081327	0.0196429		0.154291	0.105362
	22	0.0702641	0.0176984		0.207177	0.077181		0.135629	0.0259963		0.12823	0.0268679		0.210111	0.104698		0.281759	0.0558466
	24	0.0381672	0.0167303		0.0630392	0.00473902		0.0970712	0.0162126		0.030709	0.00902378		0.0379259	0.0106474		0.107408	0.0378927
	28	0.0241647	0.00910399		0.0853713	0.0483231		0.0811552	0.0323549		0.0377564	0.00333381		0.0725016	0.0207025		0.149996	0.0449997
	29	0.0309842	0.00497735		0.0698195	0.0218177		0.115251	0.00934282		0.0465052	0.00994741		0.0539346	0.00943776		0.113113	0.0257557
	30	0.140886	0.0221572		0.392145	0.194342		0.816859	0.234258		0.420046	0.0517388		0.540674	0.180104		0.966033	0.106297
	31	0.0225234	0.0041697		0.0438029	0.0125933		0.0873413	0.0248998		0.0391943	0.00786054		0.0540918	0.0120666		0.0964748	0.00827222
	32	0.0765235	0.021486		0.167819	0.0754103		0.277252	0.0540715		0.180182	0.0209174		0.19216	0.0481621		0.367567	0.110407
	ω-Hydroxy fatty acids
	16:1	0.264473	0.103046		1.28929	0.976418		2.83478	3.11873		0.34499	0.191443		1.61031	1.28932		3.82283	3.34685
	16	1.0074	0.346637		2.58671	0.0612073		1.89957	0.210788		2.83928	0.19759		3.89134	0.385902		6.27928	0.699634
	17	0.0191588	0.00534875		0.0518897	0.0130485		0.0373885	0.0104279		0.0111192	0.00339486		0.0555324	0.0181458		0.137302	0.0288324
	18:2	0.265732	0.0693925		0.509445	0.0974458		0.291145	0.17512		0.396036	0.133658		0.490437	0.104279		0.743005	0.418494
	18:1	0.0697422	0.00513081		0.275149	0.079161		0.565123	0.205332		0.0516355	0.0243999		0.353568	0.15144		1.48533	0.405106
	18	0.12827	0.0586206		0.499506	0.328626		0.429673	0.122921		0.216364	0.0284454		0.774462	0.417651		0.457191	0.12622
	22	0.057367	0.0240616		0.179916	0.085203		0.0606646	0.0144007		0.113073	0.0323275		0.192602	0.107045		0.301986	0.152208
	23	0.0718326	0.0212159		0.216423	0.0450692		0.12896	0.0364829		0.0635103	0.00670157		0.12183	0.0211276		0.224063	0.0209399
	24	0.0253917	0.0121435		0.100599	0.0353491		0.0421302	0.018724		0.0362317	0.0198639		0.065045	0.0179044		0.128013	0.0698349
	midchain-OH fatty acids
	C15-(9/10-OH)	0.0462105	0.0215616		0.220889	0.0178583		0.125284	0.0535577		0.0970156	0.0331525		0.196119	0.0675898		0.202268	0.0285492
	ω,mid-diOH fatty acids
	16(9&10,16-diOH）	11.3428	2.77496		22.6973	2.98904		17.9551	1.26736		17.4004	2.58969		21.0087	5.41808		31.7826	5.01407
	18（9&10,18-diOH）	0.423071	0.117158		1.3187	0.124706		0.775868	0.189984		0.686766	0.0461413		0.999529	0.217473		1.36423	0.27203
	α,ω-Dicarboxylic fatty acids
	16	1.13018	0.227407		3.24099	0.567863		2.7844	0.0197792		2.44876	0.148918		4.01869	0.755902		7.58201	0.719229
	17	0.0106697	0.0111812		0.019187	0.00805177		0.0238245	0.0252544		0.0285356	0.00560002		0.0281322	0.0295076		0.981355	1.66669
	18:1	0.0324836	0.00921987		0.106393	0.0249956		0.117918	0.0843746		0.0303667	0.0034807		0.138636	0.0578647		0.491045	0.306458
	18	0.148156	0.0206139		0.445501	0.121815		0.438721	0.0357473		0.459879	0.0467569		0.690458	0.209472		1.39282	0.155711
	ω-OH-epoxy-fatty acids
	18 (9,10-epoxy)	0.500315	0.221511		1.32273	0.252087		0.946056	0.296143		0.407858	0.11191		0.668634	0.409484		1.29659	0.494793
	mid-OH/epoxy-α,ω-Dicarboxylic fatty acids
	16(7&8-OH-1,16-dioic)	2.15385	0.647459		5.11566	0.548613		3.1965	0.741694		3.78468	0.0996982		4.47093	0.113689		5.47722	0.210026
	18(9&10-epoxy)	0.0653232	0.0322072		0.168674	0.0348073		0.185005	0.0794184		0.0836567	0.0109962		0.0978703	0.0381467		0.0975474	0.0949577
	Phenolics
	p-coumaric acid	0.390419	0.137376		1.15205	0.418405		0.626954	0.170123		0.382811	0.0765553		0.906449	0.397281		1.84278	0.367429
	ferulic acid	0.107282	0.00816448		0.190037	0.0588317		0.140975	0.0298641		0.134791	0.0366163		0.234137	0.0753966		0.329967	0.11747
	coumaric acid derivatives	0.249211	0.270286		0	0.00557871		0	0.898009		0	0		0	0		0	0
	Primary alcohols
	20	0.338964	0.0731694		0.657109	0.149228		0.512124	0.0509835		0.612481	0.132117		0.576156	0.0401086		0.948012	0.126043
	24	0.025446	0.0102899		0.0484926	0.0158391		0.0473474	0.00997908		0.0383238	0.0197031		0.0307043	0.0130112		0.0769297	0.0179545
	28	0.159855	0.0474848		0.278039	0.0783879		0.294211	0.00727759		0.31573	0.102544		0.263543	0.0215055		0.539597	0.0837341
	30	0.101553	0.0272435		0.2247	0.0739112		0.236994	0.0345174		0.191342	0.0429542		0.173431	0.0353924		0.34221	0.040713
	31	0.0286635	0.0116406		0.063502	0.00603405		0.0429541	0.0079969		0.0360227	0.00958691		0.0445979	0.00900993		0.0624223	0.019841
	Unidentified	1.93687	0.378077		4.506	0.529429		3.6922	0.233733		2.91488	0.607293		3.33117	0.700729		6.54845	1.73109
